# Supplementary material for: Molecular Characterization of Outer Capsid Proteins VP5 and VP7 of Grass Carp Reovirus
Source: Viruses. 2022 May 12;14(5):1032. doi: 10.3390/v14051032 (PMC9148132; doi:10.3390/v14051032)
Supplement: Supplementary file 1 [file viruses-14-01032-s001.zip]

Archive with 1 entries (1 files):
- viruses-1721129-supplementary.pdf
